# Supplementary material for: Effects of Short-Term Feeding with Diets Containing Insect Meal on the Gut Microbiota of African Catfish Hybrids
Source: Animals (Basel). 2025 May 6;15(9):1338. doi: 10.3390/ani15091338 (PMC12071142; doi:10.3390/ani15091338)
Supplement: Supplementary file 1 [file animals-15-01338-s001.zip]

Archive with 1 entries (1 files):
- animals-3589960-supplementary.pdf
